# Supplementary material for: Interoceptive hunger, eating attitudes and beliefs
Source: Front Psychol. 2023 Apr 21;14:1148413. doi: 10.3389/fpsyg.2023.1148413 (PMC10160651; doi:10.3389/fpsyg.2023.1148413)
Supplement: Supplementary file 2 [file Table_2.XLSX]

## Sheet: Part1_hunger_SUPP_1
subject	age	bmi	gender	dieting	Timesincelastmeal	Lengthofhunger	Hungerrightnow	Urgetoeat	Thoughtsonhunger	Howmuchfood	mood1	mood2	mood3	mood4	mood5	mood6	mood7	mood8	mood9	stom1	stom2	stom3	stom4	stom5	stom6	stom7	stom8	stom9	mouth1	mouth2	mouth3	mouth4	mouth5	mouth6	mouth7	throat1	throat2	throat3	throat4	throat5	throat6	throat7	hed1	hed2	hed4	gen1	gen2	gen3	gen4
1	23	19.3337	2	2	6	6	3	3	2	3	5	3	4	2	4	5	3	4	3	5	5	4	2	2	4	2	2	2	3	4	5	2	4	3	3	4	3	2	3	3	4	4	5	4	2	4	5	5	3
2	19	20.6905	2	2	4	4	2	2	1	2	1	1	1	3	3	4	2	2	2	4	5	2	3	3	1	2	1	1	3	2	5	1	1	1	4	1	1	3	1	1	4	1	1	1	1	1	1	3	4
3	20	18.1252	2	2	7	6	3	4	2	3	6	1	1	1	1	5	1	1	1	1	4	1	3	2	6	1	1	1	5	1	1	1	1	1	1	1	1	2	1	1	1	1	2	6	1	5	4	4	1
4	18	19.1406	2	2	4	5	2	2	1	2	1	1	4	4	4	2	6	3	3	6	6	6	3	4	2	4	2	1	3	1	1	1	1	1	5	3	3	1	1	1	4	1	4	2	1	2	2	4	4
5	20	30.4688	2	2	5	6	3	3	2	3	5	2	3	3	3	5	4	3	3	3	6	3	1	1	1	4	2	2	6	2	2	2	4	2	3	2	2	2	2	2	2	2	5	5	3	5	5	5	5
6	19	22.0741	2	2	7	6	2	2	2	3	5	3	5	5	4	4	3	5	3	4	5	3	5	5	3	4	5	4	4	3	4	3	4	3	3	5	5	3	4	3	3	3	5	5	3	5	5	5	5
7	21	34.6021	2	2	7	6	2	3	3	3	5	4	5	1	1	5	1	2	3	5	5	1	1	1	1	1	1	1	3	4	4	1	4	1	2	1	1	1	1	1	1	1	4	5	6	5	4	6	4
8	18	23.4835	1	2	7	6	4	4	4	4	5	2	3	1	3	5	2	2	3	5	5	5	3	4	4	1	1	1	6	3	5	3	3	3	2	3	4	4	3	3	3	3	4	5	4	5	5	5	5
9	19	31.0204	2	2	7	6	4	2	3	3	4	1	4	3	3	4	1	4	4	4	5	4	3	3	3	1	1	1	3	1	4	4	1	1	5	1	1	4	4	1	1	3	1	1	1	1	4	4	4
10	18	21.22	1	2	6	5	3	2	2	3	3	2	4	3	3	4	4	2	2	5	5	5	4	2	2	2	1	1	4	3	4	4	2	2	2	4	3	3	2	2	2	1	3	1	1	2	3	3	2
11	19	21.4619	1	2	6	4	2	2	2	3	4	1	2	2	2	5	4	2	2	5	4	5	2	2	2	2	1	1	4	3	3	3	1	1	3	2	6	2	1	1	1	1	1	1	4	5	2	4	4
12	18	27.1605	2	2	6	4	3	3	2	3	3	1	4	3	3	5	3	4	5	6	6	1	1	1	1	1	1	1	5	5	1	1	1	1	1	1	6	1	1	1	1	1	1	2	1	4	3	4	4
13	18	20.5499	2	2	7	4	3	4	4	5	5	4	4	3	4	3	3	3	4	5	5	5	3	4	5	3	2	3	4	3	4	3	3	3	4	2	2	2	2	2	4	3	4	4	5	4	3	4	4
14	18	21.6296	1	2	7	6	3	3	2	4	4	5	3	2	2	4	2	2	3	5	5	4	4	3	5	2	1	2	3	4	5	2	2	1	1	5	4	5	5	2	3	3	3	4	4	5	5	5	4
15	47	29.4023	2	2	7	6	4	4	3	3	4	1	4	1	1	4	1	1	2	5	5	5	1	3	5	1	1	1	4	4	2	1	1	1	1	3	2	2	2	1	1	4	1	3	4	4	4	4	4
16	20	22.0386	2	2	7	6	2	1	1	2	6	2	2	1	4	5	5	3	3	4	5	3	1	5	5	3	2	1	3	1	1	1	1	1	1	1	1	1	1	1	1	4	6	6	5	4	5	4	5
17	18	21.5451	2	2	4	6	1	2	2	2	5	3	5	4	4	4	4	4	3	5	5	5	4	4	3	3	3	3	5	3	3	3	3	4	4	5	5	4	5	4	3	3	3	3	4	3	3	5	5
18	24	.	1	1	7	6	2	3	2	2	4	5	4	3	3	2	4	3	4	5	5	4	5	5	3	3	3	2	5	3	5	5	3	4	3	4	3	3	1	1	5	2	5	5	4	5	6	5	4
19	23	18.3058	1	2	7	6	2	2	2	2	5	3	3	4	3	3	5	5	3	5	5	5	4	5	4	4	2	2	5	3	5	5	3	3	4	4	3	4	3	4	4	4	5	4	2	5	4	5	5
20	18	21.0938	2	2	5	6	3	3	3	3	6	3	4	3	4	5	3	3	3	5	6	3	4	4	4	2	1	1	5	3	3	3	3	1	3	4	4	3	1	1	1	1	5	5	5	5	5	5	4
21	22	19.487	2	2	6	6	2	2	2	3	4	2	4	1	1	5	1	1	3	5	5	5	4	3	3	1	1	2	1	3	5	4	2	3	1	6	4	3	3	3	2	1	4	4	1	6	4	5	5
22	18	20.0617	2	2	6	4	3	2	2	3	2	1	4	2	3	4	2	2	2	6	6	6	5	2	1	3	1	1	3	2	4	2	3	2	2	1	2	1	4	2	2	2	1	1	1	3	4	4	5
23	18	22.5896	2	2	5	6	2	2	1	3	5	4	5	2	3	5	2	3	3	5	5	5	3	3	5	1	1	5	3	5	5	5	5	2	2	4	4	4	3	4	3	5	4	5	5	5	5	5	5
24	18	27.3438	2	2	7	6	1	1	2	2	4	1	4	1	1	4	1	3	2	4	5	5	1	1	1	3	1	1	1	5	5	1	1	1	1	5	5	1	5	1	1	1	5	1	1	5	5	5	5
25	17	21.2245	2	2	7	5	3	4	3	2	6	4	4	1	1	5	1	1	4	6	6	6	3	6	6	2	1	3	4	3	5	1	4	2	1	3	5	3	5	3	1	5	6	6	6	6	6	6	6
26	18	17.9931	2	2	6	6	3	3	3	3	5	3	4	3	4	5	3	3	4	6	6	6	4	5	5	2	1	3	5	4	5	4	5	2	4	5	5	5	5	2	3	5	5	5	4	5	5	5	5
27	19	20.9024	2	2	5	5	4	4	4	3	5	3	5	3	4	5	3	4	3	4	5	5	3	5	2	2	2	1	6	2	3	5	3	3	2	6	4	5	5	2	2	4	5	5	4	5	5	6	5
28	18	20.9024	1	2	6	5	4	4	3	4	4	4	3	3	3	5	3	3	4	5	5	5	5	5	5	3	2	2	3	3	3	3	3	3	4	1	1	1	1	1	4	1	5	5	3	4	3	4	4
29	17	27.9402	2	2	7	6	3	3	3	3	3	3	4	1	1	2	1	1	1	5	5	6	6	4	3	1	1	1	6	1	6	6	6	1	1	1	5	3	6	2	1	1	1	5	1	5	6	6	6
30	18	22.8624	2	2	7	4	2	2	2	2	4	3	1	3	3	4	2	2	3	5	4	4	2	2	1	3	3	3	3	4	5	3	3	3	2	2	2	2	3	2	3	1	1	3	1	4	5	5	2
31	18	20.7031	2	2	4	6	3	3	2	3	5	3	3	3	4	4	3	3	3	5	5	4	4	4	6	2	2	2	4	5	5	4	3	3	2	6	6	6	6	1	1	5	5	5	4	5	5	6	4
32	18	27.5482	2	2	7	7	3	2	2	4	5	4	2	1	3	5	1	1	4	6	5	5	4	4	1	1	1	3	3	3	4	1	1	1	3	1	2	1	1	1	1	1	3	2	1	3	5	5	4
33	18	18.7242	2	2	7	6	3	3	3	3	4	3	2	4	4	3	5	5	4	6	4	5	5	4	2	4	2	1	5	4	5	4	3	3	3	5	5	4	4	3	3	2	2	4	3	4	5	5	4
34	18	33.8021	1	1	4	5	2	2	2	3	5	4	4	3	3	5	3	3	4	5	5	4	3	3	2	3	3	3	5	4	5	3	3	3	3	4	5	4	3	3	3	3	3	3	3	5	5	5	4
35	19	55.8594	2	2	6	5	3	4	3	3	5	5	2	3	4	3	3	3	3	4	5	5	5	5	3	1	1	2	5	5	5	4	4	2	3	5	5	5	5	2	2	2	4	2	3	5	5	5	4
36	23	30.8248	1	1	7	5	3	3	2	4	4	3	4	5	2	3	2	2	4	4	5	3	3	4	3	1	1	1	4	2	3	2	3	2	1	2	4	3	4	2	1	1	3	1	1	2	4	5	3
37	18	23.8751	2	2	6	6	4	4	3	3	4	4	2	1	1	5	2	2	4	6	6	6	3	4	3	1	1	1	4	1	3	2	4	1	1	5	6	3	5	1	1	4	4	4	5	5	4	5	6
38	41	32.4886	2	1	6	5	2	1	2	1	6	6	6	2	4	2	2	2	2	4	4	4	4	6	6	4	3	2	4	3	3	5	5	2	3	1	1	1	1	1	1	4	6	6	3	4	2	2	5
39	18	21.2279	2	2	6	6	3	3	3	3	4	3	5	5	6	5	4	5	5	6	6	5	3	3	3	4	2	2	6	2	5	3	3	5	4	5	4	4	3	5	5	1	1	1	1	5	4	4	4
40	19	19.2894	2	2	4	4	2	2	2	3	6	2	2	2	2	6	1	1	6	6	2	6	5	1	1	1	1	5	1	1	1	1	1	1	1	2	2	1	1	1	1	1	1	1	4	5	6	6	6
41	19	24.6548	2	2	6	6	3	3	3	3	5	5	5	2	1	6	1	2	4	6	4	5	5	5	5	1	1	1	4	2	4	3	4	2	1	5	3	4	4	1	1	5	6	6	5	5	6	6	6
42	20	20.5761	2	2	6	4	1	1	1	2	6	2	4	1	3	5	3	3	2	5	5	3	5	5	5	3	3	5	5	2	2	2	5	2	2	1	1	1	1	1	1	1	5	5	1	5	5	5	5
43	18	19.7055	2	2	4	5	2	2	2	3	5	3	3	2	3	4	3	3	2	4	6	6	4	5	3	2	3	2	3	3	4	3	4	3	3	3	3	3	3	3	2	3	5	5	4	5	5	6	5
44	20	20.3704	1	2	7	6	4	4	3	3	5	1	2	2	3	5	2	2	2	4	5	2	1	3	4	1	2	1	5	1	1	1	2	2	4	2	2	2	3	2	5	1	1	2	5	4	4	4	2
45	18	18.8189	2	2	4	6	2	2	3	3	4	2	4	1	1	6	1	2	2	6	6	6	4	4	4	2	1	2	4	6	6	4	6	2	2	6	6	6	6	2	2	2	6	6	4	5	6	6	4
46	18	19.1571	2	2	6	6	2	3	3	3	3	1	2	4	5	4	3	2	1	1	4	1	1	3	1	2	1	1	2	4	3	1	1	1	1	1	1	1	1	1	6	1	2	2	1	2	1	1	3
47	20	23.9249	1	2	6	5	4	4	4	4	2	2	1	3	4	4	2	3	2	5	5	5	2	2	1	2	1	1	6	1	3	2	1	1	1	3	3	1	1	1	1	1	1	1	1	3	2	3	5
48	18	22.0932	1	2	6	4	3	3	2	4	4	1	2	4	4	3	4	4	1	4	5	3	1	1	1	2	1	1	3	1	2	1	3	1	2	4	2	1	3	1	2	1	3	1	1	2	1	3	3
49	18	20.2812	1	2	6	6	3	3	3	3	5	4	4	3	2	5	4	3	3	5	5	5	5	4	3	3	2	3	5	4	5	2	1	4	4	5	6	6	4	2	2	2	4	1	1	3	4	5	4
50	37	23.1837	1	2	7	4	1	1	2	1	5	3	4	3	4	5	4	4	4	5	5	5	5	5	3	3	3	4	4	3	3	3	3	4	3	5	3	3	3	3	3	3	5	5	4	4	4	4	3
51	19	19.487	2	2	7	6	3	3	4	3	5	4	3	1	4	5	1	2	2	5	5	2	4	3	4	1	1	2	5	2	2	2	2	2	1	2	4	4	2	2	1	4	4	4	2	5	5	5	3
52	18	21.0962	2	2	7	6	4	4	3	3	5	1	5	2	2	5	2	2	3	5	5	3	6	5	3	1	1	2	4	3	4	2	4	1	2	4	4	2	4	2	2	1	4	4	1	3	5	5	2
53	17	18.6453	2	2	6	6	4	4	4	3	5	4	5	3	4	6	2	2	4	6	6	6	3	4	2	3	1	1	6	6	5	1	1	2	4	6	4	4	4	2	2	3	4	3	5	5	5	4	6
54	18	25.1024	2	1	4	6	2	3	2	3	6	6	6	2	2	6	2	2	6	6	6	6	6	6	6	1	1	4	4	6	6	1	2	4	4	3	6	4	3	1	1	6	6	6	6	6	6	6	6
55	18	21.9713	2	2	4	6	3	3	2	3	4	2	3	2	4	5	3	2	2	5	5	5	4	3	4	2	2	2	5	3	4	3	4	2	2	2	2	2	4	2	2	4	4	4	3	4	4	4	4
56	19	23.9361	2	2	5	4	2	1	1	2	6	1	6	2	2	6	3	3	4	6	6	6	6	6	6	1	1	1	1	6	6	3	6	1	1	6	6	3	6	1	1	5	6	6	6	6	6	6	5
57	18	28.3447	2	1	4	6	3	4	3	3	3	2	4	3	3	5	4	2	2	5	5	5	4	5	5	2	1	1	4	1	3	2	2	1	1	1	1	1	2	2	2	2	5	4	2	4	3	5	4
58	19	22.1453	2	2	6	6	4	4	4	3	6	4	6	2	2	5	1	3	5	6	6	6	4	5	6	1	1	1	5	6	6	3	6	1	1	6	4	2	5	1	1	5	6	6	6	6	6	6	5
59	18	22.0386	2	2	7	4	3	4	4	3	6	3	3	3	3	6	2	2	4	5	5	3	1	1	1	1	1	1	6	4	1	1	3	1	1	4	1	1	1	1	1	1	1	1	1	3	1	3	5
60	18	23.8751	2	2	5	6	3	3	3	3	6	6	5	1	3	6	1	1	3	6	6	6	3	3	5	1	1	1	6	2	6	1	1	1	1	5	5	1	4	1	1	4	6	6	6	6	6	6	6
61	19	26.6728	2	3	6	5	3	3	2	3	4	3	5	3	3	4	3	3	3	5	4	5	2	2	2	2	2	2	5	3	5	3	4	3	3	5	5	5	3	3	3	3	4	3	3	4	4	4	4
62	19	20.2812	2	2	7	6	4	4	3	4	6	4	4	3	5	6	3	2	4	5	5	5	5	6	5	3	1	1	5	4	5	2	5	1	1	2	4	2	5	1	1	4	5	5	4	5	5	5	5
63	19	21.9261	2	2	4	6	2	2	1	2	5	5	4	4	4	4	4	5	3	5	5	3	4	5	5	3	4	6	5	3	3	5	3	3	5	6	4	3	3	5	3	5	4	5	3	4	5	4	5
64	18	17.73	2	2	5	7	3	3	2	3	6	6	6	1	1	6	1	1	5	5	5	5	6	6	6	1	1	1	3	4	4	4	6	1	1	5	5	4	5	2	2	5	6	6	4	6	6	6	6
65	24	21.9671	2	1	7	6	4	3	3	2	5	5	5	2	2	4	4	4	4	6	6	6	5	6	6	2	1	3	1	6	6	6	6	3	4	6	6	6	6	4	4	6	6	6	2	6	6	6	6
66	19	19.6506	2	2	6	6	4	4	2	4	4	3	2	2	4	4	2	3	3	5	5	2	1	1	1	1	1	1	4	4	2	1	1	1	1	2	2	1	1	1	1	1	1	1	2	5	5	5	2
67	18	18.3655	2	2	7	6	5	5	3	5	5	1	1	6	6	6	3	4	4	6	6	6	2	1	4	1	2	1	1	1	1	1	1	1	1	1	1	1	1	1	1	1	5	5	5	5	3	2	5
68	19	25.0829	1	2	5	6	2	2	2	3	4	4	4	3	3	4	4	4	3	4	4	4	4	4	2	4	4	3	4	4	4	4	3	4	3	4	4	4	4	4	4	3	4	4	4	4	4	4	4
69	18	21.3039	2	2	7	5	2	4	3	3	3	4	4	4	2	3	4	4	3	4	3	4	3	1	1	1	1	1	2	2	3	2	1	1	1	4	2	2	2	1	1	1	1	4	4	4	5	4	1
70	19	22.3081	2	2	6	6	3	3	3	3	5	4	1	2	4	4	2	1	4	4	5	5	3	3	5	2	3	4	3	3	3	3	4	3	2	3	2	2	2	2	2	2	3	3	3	3	4	4	5
71	18	22.3214	1	2	7	6	3	3	4	4	5	3	5	2	4	5	1	2	4	6	6	5	6	6	1	1	1	4	4	5	6	2	5	4	1	4	5	3	5	3	1	3	5	4	5	5	5	6	5
72	17	31.5115	2	2	7	6	3	4	4	3	5	3	5	2	4	5	3	2	4	6	5	5	2	2	4	2	2	2	5	5	2	2	4	2	2	5	3	2	2	2	2	1	5	4	4	3	3	4	5
73	20	26.8745	1	2	7	4	3	3	2	4	4	3	5	3	5	5	3	3	3	4	4	4	4	4	5	3	2	2	4	5	5	5	3	3	3	5	5	5	5	3	3	4	1	1	1	4	4	5	3
74	18	20.9573	2	2	5	5	4	4	4	3	5	3	3	3	3	5	3	3	3	5	5	3	5	5	2	2	2	5	5	3	3	3	5	3	3	4	4	4	4	4	4	4	4	4	5	4	5	5	5
75	25	21.7994	2	2	6	4	3	2	2	3	6	5	2	2	2	4	2	2	2	5	2	5	4	3	5	2	4	5	5	2	4	4	3	3	2	5	5	2	5	2	2	5	6	6	6	6	6	6	5
76	20	21.6128	2	2	7	6	3	3	3	4	6	3	4	3	4	5	2	3	4	6	5	5	5	6	3	3	3	3	5	4	5	4	2	2	4	4	5	5	5	3	3	3	5	5	3	5	6	6	6
77	20	22.1591	1	2	5	6	3	3	2	3	2	1	4	1	2	4	2	3	3	1	4	2	2	1	1	1	1	1	2	1	2	2	2	2	2	2	1	1	3	2	1	2	3	2	2	3	4	6	4
78	18	22.0386	2	2	6	6	3	3	3	3	6	3	6	3	4	6	3	4	4	5	5	5	3	3	4	2	2	3	4	4	5	3	3	3	3	4	4	3	5	3	3	4	4	5	4	5	5	5	5
79	18	20.3125	2	2	7	6	2	3	3	3	4	4	6	3	4	3	3	2	4	5	4	3	4	3	4	2	2	2	5	3	5	3	4	2	2	3	4	3	5	2	2	4	5	4	2	5	4	5	5
80	18	21.0772	2	2	6	5	2	2	1	2	6	4	6	3	4	4	4	4	5	5	5	4	3	4	5	3	2	2	5	5	3	4	4	2	4	5	2	5	5	1	1	5	5	5	3	4	4	5	2
81	19	23.0469	2	2	7	6	3	3	3	3	5	2	5	3	2	5	3	3	3	6	6	6	3	3	3	2	1	4	6	5	6	6	4	2	2	3	6	4	3	2	4	2	6	4	4	5	5	5	5
82	19	20.1951	2	2	4	6	2	2	1	2	4	4	4	3	2	5	2	2	4	5	4	6	4	5	5	2	1	2	3	4	5	4	4	3	2	5	4	3	4	3	2	4	4	5	3	5	5	5	5
83	20	20.0692	2	2	6	6	3	3	2	3	5	2	4	3	3	5	2	3	3	6	6	4	2	1	3	3	1	3	3	3	4	3	4	3	5	3	3	3	3	3	3	4	2	4	4	5	4	5	4
84	26	20.4491	2	2	7	5	3	3	3	3	4	4	1	1	4	4	1	1	1	4	4	1	1	4	4	1	1	1	1	1	1	1	1	1	1	1	1	1	1	1	1	1	4	4	4	4	4	5	1
85	28	21.2585	2	2	5	5	4	4	3	3	5	2	1	3	3	5	2	1	4	5	4	5	4	5	5	3	2	2	4	3	3	3	3	3	3	4	3	4	4	2	2	4	3	4	4	5	5	5	4
86	22	22.7732	2	2	4	4	2	3	2	3	4	2	5	2	2	4	3	4	3	4	5	5	2	2	4	2	4	4	1	1	1	1	1	3	3	2	1	1	1	3	2	3	4	4	3	4	4	4	5
87	18	29.0318	2	1	7	6	3	3	4	3	4	2	2	2	3	5	3	4	3	4	5	4	3	4	5	2	2	4	4	3	2	2	2	2	2	3	3	3	2	2	1	3	5	4	3	4	5	4	2
88	23	28.3266	2	2	5	6	2	2	2	2	5	4	4	1	1	5	1	1	3	4	4	3	4	4	4	2	2	3	4	2	2	2	2	2	2	3	2	4	4	2	2	4	4	4	4	4	4	4	4
89	27	19.487	2	2	7	6	3	3	2	3	4	1	3	3	4	5	2	2	4	5	4	3	1	4	1	2	1	1	4	1	3	3	1	1	2	4	2	2	2	1	4	1	4	3	1	2	4	5	4
90	19	19.5918	1	2	6	4	1	2	1	3	5	1	1	4	4	1	1	1	1	5	1	1	1	3	1	4	1	1	4	2	1	1	1	1	4	1	1	1	1	1	4	1	1	1	1	1	1	1	1
91	19	19.9481	2	2	4	4	2	2	1	2	1	1	2	1	1	6	1	1	1	5	5	5	2	2	2	1	1	1	4	4	6	1	2	1	1	3	3	2	2	1	1	1	1	2	2	4	4	5	4
92	18	21.5139	2	2	7	4	2	2	1	1	6	3	1	1	1	6	1	1	3	6	6	6	1	6	6	1	1	3	6	6	6	6	6	1	1	6	6	1	6	1	1	6	6	6	6	6	6	6	6
93	19	20.9024	1	2	4	4	3	3	2	3	4	3	4	3	2	5	2	3	4	4	4	4	4	3	3	3	1	1	4	2	4	4	3	2	2	3	3	3	3	2	2	5	4	4	4	4	2	2	3
94	28	24.6914	1	2	7	6	4	4	5	3	5	3	4	2	3	4	3	3	3	5	5	5	4	5	4	3	2	3	4	3	4	3	4	2	4	4	4	2	4	3	3	4	3	5	3	5	4	5	5
95	17	23.7022	1	2	7	6	4	4	3	4	4	1	4	1	2	5	1	1	2	5	4	6	3	3	1	1	1	1	1	5	5	4	6	1	1	4	5	4	4	1	1	1	2	2	1	3	3	3	4
96	19	21.1389	1	2	7	6	4	4	4	4	4	5	3	2	4	5	2	1	5	5	5	5	3	4	5	1	1	1	2	5	4	6	3	2	1	5	3	4	5	2	2	2	6	5	1	4	5	5	3
97	19	22.6474	1	2	7	4	4	3	2	4	3	2	1	1	1	1	1	1	2	4	5	4	1	1	1	1	1	1	5	1	1	1	2	1	1	3	1	1	1	1	1	1	1	1	2	2	3	2	1
98	41	24.093	2	2	6	6	3	3	3	2	3	3	4	3	4	4	2	2	3	5	4	4	3	3	2	4	2	3	4	3	3	3	3	3	4	2	2	2	2	2	2	2	4	2	2	4	4	4	3
99	26	22.3435	1	2	7	5	5	4	4	4	5	2	1	1	1	4	1	1	4	6	5	6	2	4	3	1	1	1	4	4	4	4	5	2	2	3	3	3	4	2	3	3	3	3	5	5	5	6	6
100	22	20.9566	2	2	7	6	4	4	4	3	6	1	2	4	4	6	1	4	4	6	4	6	1	1	3	1	1	3	4	1	1	2	1	1	1	4	1	1	1	1	1	1	2	6	2	5	1	3	4
101	23	24.9649	2	2	6	5	4	4	4	4	5	5	5	3	4	5	3	2	4	4	3	4	4	3	4	2	1	4	5	3	3	4	3	4	2	3	4	4	3	2	2	3	4	5	4	5	5	5	5
102	24	21.3599	2	2	7	6	4	4	3	3	5	3	4	2	3	5	2	2	3	5	5	4	3	4	4	2	2	3	4	3	3	3	4	2	2	4	3	4	4	2	2	3	4	4	3	4	5	5	5
103	22	26.8977	2	2	5	6	2	2	2	3	3	2	5	1	4	4	4	1	1	5	3	5	2	2	1	4	1	1	3	4	2	2	1	1	4	4	4	2	1	1	4	1	1	1	2	3	4	3	5
104	28	20.7756	1	2	7	5	2	2	2	3	2	3	3	3	3	4	3	3	4	4	4	4	3	3	4	3	3	3	4	3	3	3	3	3	4	3	3	3	3	3	3	4	4	4	4	5	4	5	3
105	22	20.83	2	2	7	5	3	3	3	3	4	3	1	3	2	5	1	2	5	5	4	4	1	3	2	1	2	1	5	2	2	4	2	2	2	4	2	3	2	2	4	2	1	4	3	4	4	5	5
106	18	28.9051	1	1	7	6	2	2	2	3	4	1	5	4	3	4	4	3	4	5	4	5	2	4	1	2	1	1	1	4	1	1	3	1	1	2	1	1	3	1	4	1	2	1	1	3	3	4	3
107	19	23.1481	1	2	7	6	3	3	2	3	1	1	1	1	1	3	1	5	3	5	4	2	1	1	1	5	5	3	1	1	5	4	3	3	5	3	3	1	1	1	5	1	3	3	1	3	4	5	3
108	22	18.9292	2	2	5	6	2	2	3	3	4	3	5	1	1	4	2	2	3	6	6	6	5	5	4	2	1	1	3	5	4	3	3	2	2	5	4	4	5	2	2	5	4	5	5	5	6	6	3
109	18	22.0386	2	2	6	6	2	2	2	3	4	3	4	2	2	4	4	3	3	5	5	5	4	4	4	3	3	3	4	3	3	4	4	3	3	4	3	4	4	3	3	4	4	4	4	4	4	4	4
110	23	34.8944	2	2	7	6	5	1	3	2	2	4	5	3	3	3	3	4	1	2	4	5	6	6	4	1	1	3	2	4	1	1	2	1	1	1	1	1	1	1	1	1	5	4	4	1	1	1	1
111	22	18.8268	1	2	6	6	3	4	4	3	3	5	4	1	5	2	4	1	3	4	1	3	5	3	1	1	1	1	5	1	2	1	4	1	4	1	1	3	1	1	1	1	1	3	1	1	1	4	4
112	22	17.0088	2	2	4	5	2	2	2	3	5	2	4	1	1	5	1	2	3	5	5	5	3	4	2	1	1	1	3	3	4	1	4	1	1	4	3	3	3	1	1	1	3	4	3	3	3	4	4
113	29	40.7884	2	2	6	6	3	2	1	2	4	1	2	4	4	5	2	3	1	4	6	1	1	2	3	2	1	1	5	1	2	1	1	1	1	1	1	1	1	1	1	1	2	1	1	3	1	2	3
114	19	32.9507	2	2	4	6	1	2	2	3	5	2	6	4	5	4	4	4	3	4	5	3	3	5	2	3	2	4	5	3	3	3	3	3	4	1	1	1	1	1	4	1	4	2	4	4	5	5	4
115	18	22.0386	2	2	6	6	4	3	2	3	5	4	4	4	5	5	4	4	4	6	6	6	6	6	6	3	3	6	6	6	6	6	6	3	3	6	6	6	6	2	2	6	6	5	2	6	6	6	6
116	19	19.8347	2	2	6	4	3	2	2	3	5	2	3	1	2	4	2	1	1	4	4	3	3	3	4	1	1	1	4	2	2	4	2	2	2	5	4	4	4	1	1	1	3	5	5	4	4	4	3
117	18	23.5294	2	3	6	4	3	2	3	3	3	3	2	4	4	5	4	4	4	5	4	3	2	4	1	4	2	2	4	2	4	3	4	1	5	4	5	1	3	1	4	1	5	4	3	4	5	5	3
118	18	23.2335	2	2	6	6	2	2	1	3	3	1	4	3	3	4	2	5	2	5	6	6	4	3	1	2	1	1	1	4	5	1	1	1	5	3	4	5	4	1	1	1	3	3	1	4	4	4	2
119	18	21.4844	2	2	4	5	3	4	3	3	6	5	5	2	4	5	1	1	2	6	6	5	5	6	6	1	1	1	3	4	5	2	5	2	2	5	4	4	5	2	2	4	5	5	5	3	4	6	5
120	18	19.0311	2	2	6	5	3	3	2	3	5	2	3	1	1	3	1	1	1	5	3	3	3	3	3	1	1	1	5	1	5	1	2	2	4	3	5	3	3	1	1	1	5	3	1	5	5	5	5
121	18	28.0102	2	1	7	6	4	3	3	3	4	4	1	2	2	6	2	2	3	5	6	6	3	4	4	2	2	3	1	5	5	4	1	1	1	4	1	1	4	1	1	3	6	4	3	4	5	5	5
122	23	20.7612	2	2	4	5	1	4	4	3	4	3	6	1	1	6	1	1	1	5	3	5	1	2	5	1	1	1	4	3	1	1	2	1	1	4	1	1	1	1	1	1	1	3	3	4	4	4	5
123	18	34.4842	2	2	6	6	3	3	1	4	6	2	6	1	1	5	1	3	1	6	4	1	1	1	1	1	4	1	2	6	1	1	4	1	1	1	1	4	4	1	1	1	5	1	1	1	5	3	1
124	18	20.8889	2	2	7	6	2	2	2	3	4	2	3	4	4	5	3	2	3	6	4	4	3	3	1	2	2	3	4	4	6	1	3	4	3	4	4	3	3	2	3	1	2	1	1	5	5	5	5
125	35	25.3934	2	2	7	4	4	3	2	3	5	3	3	2	3	6	2	1	4	6	5	5	4	3	4	1	1	2	6	2	3	2	5	2	1	3	3	2	3	2	2	3	5	4	1	4	3	4	6
126	22	24.8016	2	2	7	6	3	3	2	3	4	2	5	3	4	4	3	2	3	5	5	3	4	4	3	2	2	3	4	3	5	2	2	3	2	3	5	3	2	3	2	2	4	4	2	4	4	5	3
127	18	17.301	2	2	7	6	4	4	3	3	4	4	3	1	1	4	3	1	3	4	4	4	2	1	1	1	1	1	3	1	1	1	1	4	2	4	1	1	1	1	2	1	1	1	1	2	1	2	1
128	22	24.2215	2	3	4	6	1	1	1	1	6	6	6	1	2	6	2	1	4	6	6	6	5	4	4	2	2	2	4	4	4	4	3	3	4	4	1	1	1	1	4	3	4	5	4	4	4	4	5
129	18	21.9138	1	2	4	6	2	2	1	2	1	1	1	1	1	1	1	2	2	1	2	2	2	2	1	1	5	1	3	2	2	2	2	1	1	3	2	3	2	3	2	2	4	4	4	4	2	4	2
130	18	21.7993	2	2	6	7	3	3	3	4	4	2	4	3	4	5	2	2	2	6	6	6	6	5	4	2	1	1	5	5	5	5	3	3	4	4	4	2	2	1	4	1	4	5	2	4	3	5	5
131	54	28.2828	2	1	7	5	3	4	3	4	3	3	5	3	3	4	3	3	3	5	6	3	3	3	3	1	1	1	5	3	5	1	1	1	1	3	1	1	1	1	1	1	4	6	4	3	1	2	3
132	20	20.0773	2	2	7	6	2	3	2	3	5	2	3	1	1	5	2	1	1	2	6	6	6	6	6	1	1	1	2	5	5	5	1	5	1	4	4	5	5	1	1	2	6	4	1	3	3	5	5
133	18	21.9713	2	2	4	6	1	1	1	1	4	1	5	4	2	5	2	2	1	4	5	3	3	3	4	2	1	3	4	1	1	1	2	2	1	4	1	4	3	1	1	1	5	1	1	1	5	5	5
134	18	28.578	2	2	7	6	4	3	4	3	4	5	2	2	5	5	4	2	5	6	4	6	5	3	1	1	1	2	4	3	5	5	1	1	2	5	5	5	3	3	2	1	1	3	1	5	2	5	6
135	21	24.4444	2	3	6	6	3	3	2	3	4	1	5	4	1	1	4	3	1	5	5	3	1	1	1	3	1	3	5	2	4	1	4	1	4	3	3	1	3	3	4	1	3	1	4	3	4	4	5
136	18	21.875	2	2	6	6	4	4	3	3	5	3	6	2	3	4	3	3	2	5	5	3	3	3	3	2	1	1	4	1	1	1	1	1	2	3	3	3	1	1	6	1	4	4	4	2	3	4	5
137	18	20.202	2	2	5	6	2	2	2	2	6	1	6	1	1	2	2	4	4	6	6	6	6	6	6	1	1	1	6	1	1	1	6	1	1	1	1	1	1	1	1	1	6	6	1	6	6	6	4
138	20	22.7333	2	2	4	4	2	2	2	2	6	2	5	2	2	6	1	3	3	6	2	6	3	2	2	2	1	5	2	2	3	3	2	2	2	4	2	2	2	2	2	2	6	4	2	4	5	4	5
139	22	34.7222	2	1	6	6	3	3	4	4	5	2	3	1	1	4	1	2	3	5	4	3	1	2	3	1	1	2	3	2	3	1	2	1	1	2	3	5	2	1	1	1	4	5	2	3	4	3	2
140	18	56.5657	2	2	6	6	4	4	3	3	6	3	4	2	2	6	2	1	3	6	4	5	4	3	3	1	1	3	4	2	3	4	1	2	2	3	5	3	4	2	2	3	5	3	1	2	6	6	4
141	23	21.9076	2	2	6	6	3	3	2	4	3	1	2	4	3	3	3	3	1	4	4	2	2	3	3	4	2	2	4	2	1	1	1	1	1	2	1	1	1	1	1	1	2	2	1	1	1	2	3
142	18	18.0172	2	2	4	6	2	2	1	2	4	3	3	1	2	5	2	2	4	6	6	5	4	5	5	1	2	4	2	6	6	4	5	2	4	5	2	4	4	2	4	5	6	6	6	6	6	6	5
143	45	31.2213	2	1	6	5	3	4	3	4	4	4	3	3	3	4	2	2	4	5	4	4	3	3	4	2	1	3	4	3	4	3	4	1	3	3	2	3	4	3	3	4	4	4	1	4	4	5	5
144	33	23.2912	1	2	7	6	3	3	2	4	4	1	1	3	3	4	3	3	3	5	5	5	2	2	2	2	2	4	1	3	5	5	2	2	2	1	2	2	2	2	2	2	3	4	1	4	2	3	3
145	19	19.1701	2	2	5	5	2	2	2	2	2	2	2	2	3	3	4	4	4	6	5	6	4	4	5	4	4	3	5	5	4	4	3	3	3	6	5	5	4	4	3	3	4	4	4	4	5	5	5
146	18	26.4463	2	2	7	6	3	2	2	2	4	2	5	3	3	4	3	4	2	5	3	5	3	4	3	3	3	1	3	4	2	1	4	2	3	4	2	1	5	1	3	3	3	1	2	1	3	4	4
147	19	29.0487	2	1	6	6	3	2	2	2	6	4	3	2	1	6	1	1	4	6	6	5	1	1	1	1	4	1	4	5	4	1	3	1	1	6	4	1	5	1	1	1	5	4	1	4	6	6	4
148	19	21.0938	2	2	6	6	3	3	3	3	3	3	5	3	4	6	4	4	5	5	6	5	4	3	3	2	1	1	4	3	4	2	3	4	3	4	4	3	5	3	4	2	5	4	4	4	5	5	5
149	18	23.2254	2	2	6	5	3	3	3	4	5	4	3	2	4	5	2	2	5	5	5	5	3	4	4	1	1	5	4	2	5	4	4	2	2	6	3	5	4	2	2	2	5	4	4	5	5	5	6
150	18	19.8352	2	2	6	6	2	2	2	3	4	1	5	1	3	4	1	1	1	5	5	5	3	4	3	1	1	1	4	4	4	1	1	3	1	4	2	1	1	1	1	1	5	4	3	5	5	5	4
151	18	22.9481	2	2	7	5	3	3	2	3	6	5	5	2	3	4	3	3	5	6	6	6	5	6	6	1	2	3	6	6	3	6	3	1	1	6	5	6	6	1	1	6	6	5	5	6	6	6	5
152	18	20.9572	2	2	7	5	3	4	4	3	5	4	6	1	1	6	2	1	4	6	6	6	6	6	6	6	1	6	4	4	6	6	6	1	2	6	6	6	6	1	1	6	6	6	2	6	4	6	6
153	18	20.7612	2	2	4	6	2	2	2	2	4	4	5	3	3	4	3	3	4	6	5	6	6	4	4	1	1	1	4	1	1	1	1	4	1	4	1	1	1	1	1	3	5	5	2	4	5	5	3
154	46	26.8809	1	2	5	6	3	3	4	3	4	3	1	1	2	4	1	1	2	3	5	4	1	2	1	1	1	1	5	2	4	1	2	1	1	2	1	2	1	1	1	1	5	2	2	1	2	2	2
155	40	20.3244	2	2	5	6	3	3	2	4	3	3	1	4	4	5	2	2	3	6	5	6	5	4	3	2	1	1	5	1	1	2	2	1	1	1	5	5	5	1	1	1	4	3	2	3	3	3	4
156	18	19.4674	2	2	5	5	3	2	2	3	6	3	6	1	5	6	1	2	3	6	6	6	3	1	2	1	1	1	3	3	6	5	6	1	1	4	6	4	6	1	1	2	6	6	6	6	6	6	6
157	18	19.8347	2	2	4	5	3	3	3	4	5	3	5	2	5	5	2	2	2	5	5	5	3	3	3	3	3	5	5	3	5	3	3	5	4	3	5	3	5	3	3	4	4	3	3	4	5	5	4
158	50	31.4359	2	1	7	6	4	3	4	4	1	1	1	1	5	5	1	1	4	4	5	1	1	1	4	1	1	1	4	1	1	1	4	1	1	4	1	1	1	1	4	1	1	5	1	1	1	4	1
159	22	24.8358	2	2	7	6	3	3	3	3	4	3	3	2	2	5	3	3	3	5	4	4	3	3	3	3	3	3	4	3	3	3	3	3	3	4	3	3	4	3	3	3	4	2	1	4	4	4	4
160	36	29.5858	2	2	7	6	4	4	4	3	6	5	1	3	3	6	1	1	4	6	6	6	6	5	6	1	1	4	5	3	1	4	4	1	1	5	1	4	3	1	1	3	6	6	6	6	4	6	5
161	18	19.563	2	2	6	6	1	1	3	2	4	3	3	3	3	5	3	3	3	4	5	3	5	5	5	2	2	3	4	5	4	3	5	4	3	4	4	4	5	4	3	5	4	5	5	5	4	5	5
162	18	27.7551	2	2	4	4	2	2	2	2	1	3	1	1	1	5	2	1	1	6	6	6	1	1	4	1	1	3	4	1	4	1	1	1	1	1	4	1	1	1	1	1	5	5	1	3	5	5	2
163	18	18.3655	2	2	7	6	3	3	3	4	4	2	4	3	3	5	3	3	2	5	5	4	4	3	3	2	2	2	3	4	5	3	3	4	3	5	4	5	5	3	3	2	2	2	3	4	4	5	3
164	18	22.5069	2	2	4	6	2	2	3	2	5	5	5	5	5	5	5	5	5	4	5	5	5	6	5	5	5	5	3	4	4	5	4	4	4	4	4	4	4	4	4	4	5	5	5	4	4	4	4
165	18	23.6614	2	2	5	5	3	3	2	2	5	3	5	2	3	5	2	3	3	5	5	5	5	4	5	2	3	3	4	2	3	3	3	3	3	2	2	2	2	2	2	2	5	4	3	5	5	5	5
166	27	24.3418	2	1	6	5	5	5	5	4	6	6	5	2	2	6	1	1	5	6	6	6	6	6	6	1	1	5	3	5	6	6	4	2	1	6	6	6	6	1	1	6	3	6	5	6	6	6	6
167	26	32.5619	2	1	7	4	3	3	4	3	6	4	3	2	4	6	1	1	2	6	5	6	3	4	2	1	2	1	3	6	2	3	1	1	1	1	6	5	3	1	1	3	4	6	1	4	5	6	4
168	26	19.082	2	2	4	5	3	2	2	3	6	4	3	3	4	6	1	2	3	5	6	4	4	5	5	2	2	3	4	4	3	2	4	2	2	5	3	4	4	2	2	3	5	5	5	5	5	5	5
169	18	18.7242	2	2	7	6	3	3	3	5	6	6	4	1	2	6	1	1	5	6	6	6	6	2	3	4	1	1	4	5	6	6	4	1	3	3	1	1	1	1	4	1	4	4	2	4	6	4	1
170	52	24.905	2	2	6	5	3	3	3	3	5	4	1	1	1	5	2	1	1	6	4	5	3	2	2	1	1	1	1	5	1	2	2	1	1	5	4	3	4	1	1	2	4	4	4	4	4	5	5
171	19	26.8136	2	3	6	6	3	4	4	5	4	6	2	1	1	6	1	3	3	6	6	5	4	4	3	1	1	6	4	2	4	3	6	1	1	4	5	4	6	1	1	2	4	2	1	3	4	4	3
172	19	20.83	2	1	4	5	2	2	2	2	5	2	5	2	2	5	4	3	4	5	5	5	2	3	3	1	1	4	5	2	4	2	2	2	2	4	4	4	4	4	5	1	5	5	1	5	5	5	3
173	28	25.9107	1	2	7	6	3	4	3	3	5	3	4	1	4	5	1	3	3	4	4	3	3	3	3	3	1	1	3	2	3	2	2	2	1	2	2	2	2	2	1	1	3	4	3	4	4	4	5
174	18	20.7612	2	2	6	6	3	3	2	3	4	3	1	1	2	4	2	2	1	5	4	5	1	2	3	4	1	1	4	1	1	1	1	1	4	1	1	1	1	1	3	1	2	3	1	3	5	5	1
175	18	22.0386	2	2	4	4	3	3	3	3	3	4	3	2	2	2	2	2	2	4	5	5	6	4	3	2	1	1	3	4	5	3	2	2	2	4	4	4	5	3	3	2	5	4	4	3	4	5	5
176	46	23.6832	2	2	7	5	4	4	4	3	4	4	1	3	4	2	4	2	5	6	5	6	5	4	1	1	1	1	1	6	6	1	4	1	1	1	1	1	1	1	1	1	5	4	3	5	6	6	6
177	18	25.8645	2	2	7	6	2	2	2	3	5	4	2	3	3	5	3	5	4	5	6	5	4	6	6	1	1	4	3	3	4	2	4	2	2	4	3	4	4	2	2	6	5	5	4	5	4	5	4
178	18	19.563	2	2	6	6	5	4	4	4	5	4	6	2	5	4	1	3	2	4	6	5	2	4	3	1	1	1	6	3	5	6	5	2	1	1	4	4	6	1	1	3	1	1	5	4	4	5	5
179	18	23.4952	2	2	7	6	2	3	3	3	6	4	6	3	3	6	3	4	4	6	6	4	4	6	4	2	2	5	1	2	2	3	3	2	3	4	4	4	5	2	5	4	5	5	2	4	4	4	6
180	18	20.7967	2	2	4	6	2	2	2	2	4	3	4	3	3	4	3	3	3	4	4	4	3	3	4	3	3	3	5	4	3	3	3	3	3	3	3	3	3	3	3	3	3	4	3	4	3	4	3
[truncated: 69 more columns]
