# Supplementary material for: Interoceptive hunger, eating attitudes and beliefs
Source: Front Psychol. 2023 Apr 21;14:1148413. doi: 10.3389/fpsyg.2023.1148413 (PMC10160651; doi:10.3389/fpsyg.2023.1148413)
Supplement: Supplementary file 3 [file Table_3.XLSX]

## Sheet: Hunger_Time12_dataSUPP
R_Subject	af1	bf1	af2	bf2	af3	bf3	af4	bf4	af5	bf5	af6	bf6	af7	bf7	af8	bf8	af9	bf9	af10	bf10	af11	bf11	total_r	total_rdash	Homeo1	Learn1	Homeo2	Learn2
1	4	2.57143	3.125	2.25	3	2	4.66667	3	3	2	3.33333	2.66667	4.66667	3.66667	3	2	4	3	4	4	5	4	0.652129	0.778999	4.16667	4.125	4.61905	4.6875
2	1.57143	1	2.5	3.25	1	1	4.16667	5.33333	3.25	1.75	1	1	5.33333	4.33333	2	1	3.5	3.5	2	1	4	3	0.732208	0.933476	5.58333	5.25	6	5.3125
3	1.85714	2	3.25	2.25	3	2.16667	4.33333	3.66667	4.25	3.5	2	2.33333	4	2.33333	3	1.5	2.5	3	6	5	5	2	0.542405	0.60756	4.66667	4.625	4.95238	4.8125
4	3.85714	2.42857	2	1.75	1.33333	1	4.66667	2.33333	1.5	1	1	1	3.33333	3.33333	1	1	2.5	3	4	1	1	1	0.635495	0.750585	4.75	4.75	5.14286	4.8125
5	1.14286	1.28571	2.125	2	1.16667	1	2.33333	2.16667	3.25	3.5	1	1	3.33333	2.33333	1	1	2.5	2.5	2	1	5	4	0.833707	1.20018	4.29167	3.4375	5.7619	4.0625
6	4.85714	5.42857	4.375	4.25	1	1	6	5.83333	2.25	2.5	4	4.66667	5	5	1	1.5	3.5	3.5	6	6	3	3	0.918957	1.58229	4.375	4.375	4.66667	5.125
7	4.85714	3.42857	3.5	3.25	2.16667	2.66667	4.66667	5.16667	3.25	2.75	4.33333	5	3.66667	4	1.5	1	3	4	2	4	5	5	0.69297	0.853652	4.41667	5.5	3.66667	4.25
8	2.57143	2.71429	2.125	1.5	3.83333	2.66667	3.5	2.66667	2	2.5	1	1	2.33333	1.33333	4	4.5	3	3	1	1	1	1	0.563397	0.6378	3.70833	3.9375	4.52381	4.5625
9	3.71429	2.71429	2.75	2.75	1	1	4.83333	4.16667	1.25	2	2	2	5.33333	3.66667	2.5	3	3.5	3.5	3	2	4	4	0.836158	1.20827	4.66667	5.375	4.80952	5.3125
10	2.57143	5	2.75	3.75	2	1.5	4.5	5.66667	2	2.25	3.66667	4.66667	5	5	3	5	4	4	5	6	2	4	0.6408	0.759536	4.66667	4.375	5.09524	4.25
11	2.28571	3.14286	2.125	2.125	2.16667	2.5	4.66667	4.5	2.25	3.25	2.33333	3	2.66667	3.66667	1	1	3.5	4.5	4	6	3	3	0.792934	1.07929	5.08333	5.375	5.14286	4.875
12	1.85714	2.71429	2.5	2.75	1	2	2.5	3.5	1.25	1.5	1.66667	1	3.33333	2.66667	1	1	2	3	1	1	5	4	0.657143	0.787773	4.95833	4.6875	4.28571	4.3125
13	4.71429	3.28571	4	3.625	3.33333	2.66667	5	4	3.25	3	3	2.66667	3	3.66667	3.5	3	4.5	2.5	2	3	5	4	0.411458	0.437368	4.29167	5.1875	5.09524	5.0625
14	2.71429	2.85714	1.5	1.5	2.66667	1.66667	4.16667	4.33333	2.5	1.75	1.66667	1.66667	2.66667	3.33333	1	1.5	3	2.5	5	5	3	4	0.823552	1.16777	5.5	4.875	5.14286	4.625
15	3.42857	2.28571	4.875	3.875	1.5	1.83333	5	4.5	3.25	3	3.33333	4.33333	5.33333	5.33333	1	2	3	4.5	4	5	5	4	0.642578	0.762557	4.83333	4.75	5.38095	4.75
16	3.28571	3.14286	2.875	3.125	2.66667	2.83333	4	4.16667	2.5	2.75	2.66667	3	4	4	3	2.5	3.5	4	3	3	4	5	0.784793	1.05774	4.79167	5.0625	5.09524	4.5
17	3.57143	3.71429	4	4	2.16667	2	4.83333	4.83333	2	1.25	2.33333	4	4.33333	4.33333	1	1	3.5	4	3	4	6	5	0.848872	1.25211	5.16667	4.6875	6.38095	5.0625
18	2.85714	2.57143	2.625	2.5	1.33333	2	3.5	5	2.75	2.5	2.66667	2.66667	3.66667	4	1	1.5	3	3.5	4	5	4	6	0.640031	0.758232	4.95833	3.375	5.19048	3.1875
19	3.71429	3.71429	2.375	2.5	1.83333	1	3.83333	4	3.25	2	2	2.66667	3	2.66667	1	1.5	3	3.5	4	2	1	5	0.62869	0.739252	4.66667	4.5	5.33333	4.75
20	1.14286	1.28571	1.25	1.5	3	1	1.16667	2.33333	2.5	2.5	1	1.66667	2.33333	3	1	1	3	2.5	1	1	4	2	0.380271	0.400379	5.83333	5	6.04762	5.25
21	2.42857	3.28571	2.75	3.5	2.83333	3	3.83333	4	2.75	3	3	3.66667	3.33333	4	2.5	3	4	3.5	4	3	4	4	0.472186	0.512883	4.5	5.4375	4.14286	5.3125
22	1.85714	1.57143	2.25	2.875	1.66667	1.16667	4.5	5.33333	1.5	1.5	3.66667	3	4.66667	4.66667	2	2	3.5	3.5	2	3	3	5	0.863915	1.30859	5.08333	5	5.2381	5.5625
23	1.71429	1.28571	2.875	2.5	2.66667	1.33333	3.5	3.5	2.25	2.25	1	1	4	3.33333	1.5	1.5	2.5	3	2	1	5	4	0.720319	0.908313	4.875	5.625	4.52381	5.375
24	4.14286	4	3.5	3.75	1.33333	1	4.66667	5	2.75	3	4	4.66667	3.66667	5	1	3	5	5.5	6	6	6	6	0.726906	0.922142	5.29167	4.5625	5.61905	4.25
25	2.42857	1.42857	3.25	2.125	1.33333	1	4.33333	3.33333	1.5	1.25	1.66667	1	3	2.66667	1	1	3	3	5	2	4	3	0.763795	1.00527	5.5	5.375	5.47619	5.4375
26	3.71429	3.71429	2.375	2.125	4.66667	2.16667	4.33333	4.66667	5	3.75	3	3	4.66667	5	2	1	4.5	4.5	5	5	6	6	0.610537	0.709781	4.625	4.625	4.52381	4.375
27	4	4.28571	2.875	3.5	1.83333	2.33333	5	3.83333	1	3.5	3.66667	3.66667	4	4.66667	1.5	2.5	3.5	4	4	5	1	3	0.56337	0.637761	4.91667	4.5625	4	4.5625
28	3.57143	3.14286	4.125	3	3	2	4.16667	3.66667	2.75	2.25	3.66667	2.66667	3.66667	2.66667	3	2	4	3	4	3	4	4	0.588324	0.675103	4.16667	3.6875	4.14286	3.6875
29	5.71429	4.57143	4.75	4.625	2	3.66667	5.5	5	1.25	3	3.66667	4.66667	4	4.66667	1.5	2	4.5	4.5	4	5	4	5	0.624594	0.732508	4.41667	4.0625	4.61905	4.4375
30	5.42857	4.14286	5.375	5.375	1	1.66667	5.66667	5.16667	2.75	3	5.33333	5.66667	5	4.66667	2.5	3	3.5	3.5	5	5	6	5	0.791692	1.07596	4.33333	4.3125	4.71429	4.0625
31	3	4.28571	4.125	4.75	1.66667	3.66667	4.33333	5	3.25	3	3	4	4.66667	4.33333	1	3	3.5	4	4	3	5	5	0.664896	0.801543	4.66667	5	4.80952	5.0625
32	2	2.28571	1.75	2.125	2.66667	3	2.33333	2	2.5	4	1.66667	1.66667	2.33333	2.66667	1	1.5	2.5	2.5	1	4	3	3	0.638663	0.755918	4.54167	4.0625	5.19048	4.3125
33	2.42857	1.14286	3.375	2.625	1	1	5.83333	5.66667	3.25	1.25	4.33333	2.66667	3.66667	4.66667	1	1	3.5	3.5	1	1	1	4	0.691594	0.85101	4.70833	4.125	4.38095	4.25
34	3.71429	3.71429	3.75	4	2	3.33333	4.5	4.83333	3	3	4.33333	4	3.66667	4.33333	2	1	3.5	3	6	5	5	5	0.702485	0.872195	4.41667	4.4375	4.2381	5.1875
35	1	1	2.125	2.625	2.33333	2.16667	3.66667	3.16667	1.75	2.5	2.33333	1.66667	3	3	1	1	3	2.5	1	1	4	2	0.836425	1.20916	4.54167	5.125	4.66667	4.75
36	3.14286	3.57143	3.5	3.5	2.5	2.66667	4.66667	4.83333	2.5	2.5	3.33333	3.66667	4	4	2	2.5	4	3	3	5	4	3	0.745239	0.962167	4.75	5.125	5.14286	4.9375
37	2.85714	3.28571	2	2.5	1.83333	3.16667	4	4.83333	2.5	2.75	1.66667	3.66667	3.66667	3.33333	1	1	3.5	3.5	2	4	4	4	0.632009	0.744759	4.58333	4.875	4.61905	4.6875
38	2.14286	1.42857	3.5	2.75	1.16667	1	2.5	2.5	3	2	2.33333	1.66667	3.33333	4	1	1	3	3.5	5	1	5	3	0.69132	0.850485	3.75	3.75	4.85714	4.3125
39	3.57143	3.28571	3.875	4.5	1.83333	2.16667	5.5	5.16667	1	2.5	2	2.66667	4.33333	4.66667	1	1.5	4	4.5	1	2	4	5	0.803203	1.10758	5.08333	5.25	5	5.0625
40	4.42857	4.42857	3	3.125	3.16667	3.16667	4.66667	4	4.5	4	3.66667	3.33333	3.66667	3	1.5	3	4.5	4	2	3	5	5	0.537349	0.600425	4.875	4.625	4.66667	4.6875
41	4.71429	4.71429	5	4.625	2.5	2.16667	5.16667	5	3.25	3	4	4.33333	4.66667	4.66667	2	2.5	4	3.5	4	3	5	5	0.845056	1.23861	5.25	4.4375	4.95238	4.75
42	1.71429	3	2.5	3.5	1	1	4.5	5.5	1	2.25	1.66667	2	3.66667	4.33333	1	2	3	3.5	6	5	4	1	0.630516	0.742277	4.58333	3.875	4.7619	4.1875
43	1.14286	3	3.25	3.625	2.5	2.66667	4.5	5	2.75	3	2.66667	4	3.66667	3.33333	4	5	3	4	5	2	1	2	0.52909	0.588884	4.25	4.5625	5.04762	4.625
44	2.57143	3.28571	2.875	3	1	1	3.33333	4.33333	1.25	1.5	2	4	4	3.66667	1.5	1.5	3	4	3	6	3	5	0.618914	0.723248	4.45833	4.0625	4.38095	5.1875
45	1.42857	3.71429	2.75	4.375	1.5	3	2	4	2	3.25	1	3.33333	3.33333	4	1	2	2.5	3.5	1	3	4	3	0.431857	0.46218	4.625	5.625	4.38095	5.6875
46	3	4.28571	2.625	2.875	1.83333	1.83333	4.66667	4.66667	1	2	2.33333	3.66667	3	4	1	1.5	3.5	3.5	3	5	5	5	0.723124	0.914169	4.125	4.5	3.85714	4.75
47	3.28571	3	3.75	3.5	3	2.16667	4.16667	4.33333	3.25	3.5	2.66667	2.33333	4.33333	3.66667	2	2	3.5	3.5	4	5	3	3	0.744169	0.959765	4.41667	4.4375	5.14286	5.0625
48	4.42857	3.85714	5.5	4.375	2.83333	3.16667	5.66667	4.5	1.75	2.25	3.66667	4.33333	4.33333	3.66667	3	2.5	5	4	3	4	2	5	0.554997	0.625578	4.875	3.875	4.71429	4.5
49	1	1.42857	3.25	3.875	1	1	3.16667	4.16667	1.75	2	2	2	3	3.33333	1	1	2.5	2.5	1	1	1	4	0.89662	1.45472	5	5.125	4.95238	5.0625
50	4.28571	4.85714	4.125	3	2	2	5.33333	5.33333	3.5	2	3	3.33333	4.33333	4	1.5	2.5	3.5	4	5	4	6	5	0.658773	0.790647	3.625	4.25	4.19048	4.9375
51	2.71429	4.28571	4.125	4.25	2.83333	1.16667	4.83333	6	1.5	1	4	5	5.33333	6	2	2	3.5	3.5	6	6	4	5	0.723553	0.915068	5.125	4.75	5.7619	5.0625
52	3.57143	1.57143	3.75	3.25	3	1	4.83333	4.5	3.75	1	3.66667	2	4.66667	2.33333	1	1	4	3	5	4	4	4	0.654653	0.783403	5.375	4.6875	5.61905	4.375
53	4.14286	4	5.25	4	1.83333	2.16667	4.83333	4	2	2.25	4.33333	4.33333	4.33333	4	1	2	4	3.5	5	4	3	5	0.653839	0.781981	5.20833	3.5625	5.42857	4.375
54	3.28571	2.57143	2.125	1.875	2.16667	2.16667	3.16667	2.66667	3	3.5	2.33333	1.66667	3	2.66667	1	2.5	3	3	4	4	4	4	0.433497	0.464198	5.375	4.5	5.90476	5
55	3.85714	4.28571	3.75	3.5	2.83333	3.33333	4.5	3.66667	2.75	3.5	3	4	3.66667	4	1	1	3.5	4	4	6	5	4	0.671097	0.812742	4.75	3.875	5.95238	5.9375
56	2.71429	4.57143	2.25	2.375	1.66667	3.16667	3.5	3.33333	2.75	3	2.66667	3	4	4	1	1	2.5	4	4	1	3	5	0.514571	0.568931	4.79167	4	5.04762	4.25
57	5.14286	4.57143	5.875	4.375	1	1	5.83333	5.5	2.5	1	3.66667	3.33333	5.33333	5.33333	1	1	5	5	6	3	1	6	0.673808	0.817691	4.91667	4.375	5.47619	4.0625
58	3.42857	2.57143	2.875	2	1.66667	2.33333	4.66667	4	1.75	1.75	2.66667	1	5	3.33333	2	1.5	3.5	3.5	4	5	4	4	0.689103	0.846251	4.70833	5.125	4.85714	4.6875
59	4.71429	5	4	4.625	1.66667	1.83333	4.5	4.16667	1.25	1	4.66667	3.66667	3.66667	3.66667	1	1	1.5	2.5	3	4	2	2	0.865313	1.31412	4.95833	4.125	5.28571	5.0625
60	1.85714	1	2.125	2	2.16667	2.33333	3.66667	4.33333	3.5	3.25	1.33333	1	4	4	1	1	3	3.5	5	6	1	3	0.725344	0.918837	4.375	4.5	4.19048	4.25
61	3.42857	3.71429	3.625	3.625	2.5	2.16667	4.83333	5.66667	3	3.25	4.33333	3.66667	4.66667	5.33333	2.5	2	3.5	4	5	5	5	6	0.84109	1.2249	3.45833	4.25	2.42857	4.3125
62	3.42857	3.71429	4.625	4.75	1	1	6	6	1.5	1	5	5	5	5	1	1	3.5	3.5	5	3	6	6	0.902034	1.48304	4.54167	3	4.42857	3.375
63	1.28571	1.71429	1.5	2.375	1	1	5.83333	6	1.5	1	2.66667	4	6	5	3	1	3.5	3.5	2	5	1	6	0.678127	0.825644	4.125	4.125	4	3.875
64	4.28571	3.28571	3.5	2.875	2.5	1.33333	5.33333	5.5	2.75	3.5	3.33333	3	5	5.33333	1	1	4.5	4.5	5	4	6	5	0.746702	0.965466	4.79167	4.875	4.90476	5.4375
65	3.42857	4.57143	4	4.5	2.33333	2	4.83333	5.16667	2.25	2	2.66667	4.33333	4.66667	5.33333	2	1	3.5	4	1	2	4	3	0.782793	1.05255	5.04167	4.25	5.09524	4.25
66	1.14286	2	2.875	3.125	1	1	3.33333	4.33333	1	1.5	1.66667	1	4	4.33333	1	1.5	1	2.5	1	1	5	4	0.808511	1.12272	4.625	4.8125	4.90476	4.4375
67	2.85714	1.42857	2.625	2	2.16667	1.83333	3.5	3	3	2.25	1.66667	2	3.66667	2.33333	3	2	3.5	3	1	4	1	2	0.360601	0.377579	4.58333	4.25	4.47619	4.25
68	3.42857	4	3.125	4.25	2.66667	2	4.66667	4.33333	2.75	2.75	2.66667	3.33333	4.66667	4.66667	2.5	3.5	4	3	5	4	5	4	0.491253	0.537714	4.54167	4.75	5.19048	4.375
69	3.42857	2.85714	3.875	3.5	2	1.16667	4.66667	4	2.25	2	3.33333	3	4.33333	4.33333	2.5	1.5	3.5	3	4	3	4	4	0.728342	0.925193	4.75	4.3125	5.33333	4.125
70	4.42857	3.14286	2.875	2.5	3	2.5	3.83333	4.16667	3	2.5	3	2	3.66667	3.33333	2	1.5	3.5	4	4	4	3	3	0.674112	0.818248	4.66667	4.8125	4.42857	4.3125
71	3.57143	4.85714	4.75	5.625	2.33333	1.83333	5	6	2.5	2	3.66667	5	5	5	2.5	3.5	5	5	3	5	4	4	0.786532	1.06228	5.08333	3.875	4.95238	3.5625
72	2.71429	3.85714	2.875	2.75	2.16667	2	3.33333	3.83333	3.25	3.25	2	2.66667	3.33333	3.33333	2	2	3	3.5	5	5	3	4	0.4408	0.473226	4.66667	4	4.61905	5.125
73	3.28571	2	4.125	2.875	3.16667	2.5	4	3.5	3.75	4.25	4	3	4.66667	3.66667	3.5	1	4	4.5	4	5	4	5	0.516508	0.571569	4.125	5	4.19048	4.9375
74	2.57143	1	2.25	3	1	3	2	3.16667	1.5	1	3	2.33333	4	2	2.5	3	3.5	1.5	6	2	2	3	0.220702	0.224395	5.08333	4.3125	5.28571	3.625
75	3	3.42857	5.25	4	1	1.16667	5.33333	5	2	1.5	5	4.66667	5.33333	5.33333	2.5	2	3.5	3.5	1	3	5	5	0.829138	1.18538	5.25	4.75	5.47619	4.125
76	3.42857	3.57143	5.25	4.375	1.66667	1.66667	4.66667	4	3.5	2.25	3.33333	3	4.66667	3.66667	2.5	1.5	3.5	3.5	2	4	3	3	0.791003	1.07411	4.58333	3.75	5.28571	4.25
77	4.28571	4.28571	4.625	4.625	2.33333	3	5	5	2.5	2.75	3	4	4.33333	4.33333	3	4	5	4.5	5	5	3	5	0.701918	0.871077	4.5	4.4375	4.38095	4.5
78	2.28571	2.42857	1.75	2.875	1.33333	3.16667	3.5	3.66667	3.25	3.25	1	2	4.33333	4	1	1	3.5	4	4	5	5	3	0.475893	0.517665	4.66667	4.4375	4.80952	4
79	3.14286	3.85714	4.375	4	2.5	1.83333	5.5	4.5	2.75	2.25	3.33333	3.33333	3.66667	4.33333	2.5	2.5	3.5	3.5	3	4	3	4	0.708588	0.884348	4.29167	5.375	3.66667	5.8125
80	2.42857	4.28571	2.5	3.625	2.66667	3	3.83333	3.66667	3	4	1	3	2	4	2	3.5	3	3	5	5	5	4	0.332475	0.345611	5.04167	5.25	4.90476	5.8125
81	2	1.14286	2	1.375	1.66667	1.66667	2.5	2.66667	4	2.75	1	1	2.66667	2.66667	1	1	2.5	3	2	1	3	4	0.632606	0.745754	5.08333	4	5.90476	4.4375
82	4.14286	4	4	3.75	1.83333	2.16667	5.16667	4.83333	2.5	2.5	3.33333	3.33333	5	4	3	3	4	4	3	4	4	4	0.698556	0.86448	3.91667	4.3125	4.52381	5.125
83	1.42857	1.14286	1.375	1.375	2.16667	1	2	2.5	1.5	1	2.33333	1.33333	3.66667	3	1	2	2.5	2	3	1	3	1	0.48922	0.535038	5.20833	4.75	4.95238	5.0625
84	2.57143	2.28571	3.5	3.375	1.33333	1.16667	4	4.5	2	1.5	3.33333	2.33333	4	3.66667	1.5	2.5	3	2.5	3	2	5	1	0.59526	0.685777	4.125	5	3.80952	5.125
85	2.85714	2	3	1.875	1.16667	1	3.83333	3.5	3	1.5	3	3	3.66667	4	1	1	3.5	3.5	1	1	5	5	0.829485	1.18649	4.79167	5.4375	4.14286	6.4375
86	2.57143	2.28571	3.75	3.875	1.83333	2.16667	4.5	4.5	2	2.25	3.33333	3.33333	5	5	1.5	1	4.5	4.5	3	3	6	5	0.784959	1.05817	5.25	5.3125	5.42857	5.625
87	2.42857	2.28571	2	3.75	1	1.5	3.83333	5.83333	3.5	3.25	2.66667	3.33333	3	4	1	1	2.5	4	4	1	2	4	0.518841	0.574756	4.29167	5	4.90476	4.5
88	4.14286	3.57143	4.875	3	4.16667	2.5	4.16667	2.83333	5	2.75	4.66667	3.66667	5	3.33333	5	3.5	4	3.5	5	4	3	3	-0.105331	-0.105724	4.16667	4	4.85714	4.4375
89	3.85714	3.71429	4.5	4	2.16667	1.16667	5.66667	4.66667	2	1	5	3.33333	4	3.66667	4.5	4.5	3.5	2.5	2	1	5	5	0.805037	1.11277	4.91667	4.5625	4.57143	4.375
90	1.42857	1.85714	1.875	2	1.5	1	2.33333	3.33333	2.75	3.5	4.66667	4.66667	2.66667	3.66667	1	1	2.5	3	4	5	5	4	0.602389	0.696893	4.91667	4.875	4.71429	5.3125
91	4.28571	4.57143	3.625	4.25	1.66667	3.83333	4.66667	4.5	2	3	4	4.33333	3.66667	5	1.5	5	4	4	3	4	3	5	0.480756	0.52397	5	5.375	5.42857	5.375
92	3.85714	3.85714	3.5	4.125	3.16667	1	4.66667	6	2.75	2.25	2.33333	3	4	4.33333	4	1	3	3.5	5	6	5	6	0.650815	0.776715	5.45833	4.125	5.57143	4.4375
93	3.57143	3.57143	5.625	5.75	1.66667	1	6	6	1	1	4.33333	4.66667	5	5.33333	2	1.5	3.5	3.5	4	6	4	5	0.933491	1.68488	4.5	4.5	4.95238	4.875
94	3.57143	3.14286	5	3.375	1.16667	1	5.66667	4.83333	1.5	1.75	5.33333	4	5	3	1	1.5	4	4	5	5	4	4	0.827636	1.18059	4.33333	4.875	4.61905	4.4375
95	3.28571	3.14286	3.25	3.5	2.5	3.16667	3.83333	4	3	3.25	3	3	3.66667	3	2.5	3	4	3.5	5	4	4	4	0.545693	0.612231	4.54167	4.5625	4.33333	4.5625
96	4	3.57143	3.5	3.5	3.66667	3.5	4.33333	5	4	3.25	3.66667	4.66667	4	4.33333	3	3	4.5	3.5	5	5	5	5	0.512213	0.565729	3.625	4.0625	3.7619	4.25
97	3.42857	3.57143	3.875	2.5	1.16667	1.33333	5	3.5	2	1	4	1.66667	4.33333	4.66667	2.5	1	3	2	1	5	1	2	0.560468	0.63352	4.25	4.1875	3.14286	3.9375
98	2.42857	2.42857	2.375	3.125	2.16667	2.16667	3.66667	3.83333	2.75	2.5	1	2.33333	4.33333	4.33333	1	2	3	2.5	3	4	4	5	0.689197	0.84643	4.70833	4.5	5	4.6875
99	4.28571	3.57143	4.625	4	2	1.83333	5.16667	4.83333	1.5	2.75	4.33333	4.33333	3.66667	2.66667	1	2	4	4	5	3	3	3	0.810455	1.12836	5.45833	4.4375	5.52381	4.75
100	3.71429	3.42857	3.25	4.125	1.33333	2.16667	5	5	2	2.5	4	3.33333	4.66667	4.66667	1.5	2	3.5	4	3	3	3	5	0.741084	0.952887	5	4.875	5.66667	5.25
101	2.14286	3.85714	2.75	2.25	1.33333	1.16667	4.16667	4.83333	2.5	1.75	1.66667	3	3.33333	3.66667	2	2	4	4.5	5	5	4	6	0.649327	0.77414	4.79167	4.6875	4.38095	4.5
102	1.42857	1	3.625	2.25	1.5	1	4.5	3.33333	3	1	3.66667	1.66667	4	2	1	1	3.5	3	5	4	4	4	0.755413	0.98545	4.54167	5.125	4.7619	4.5625
103	3	2.42857	3.75	2.875	3.16667	1.66667	4.33333	3.5	3	3.25	3	2.66667	3.33333	3	3	1.5	3.5	3	3	2	4	4	0.589122	0.676324	4.16667	5.1875	4.04762	5.375
104	2.85714	2	3.875	3.75	2	2	4.16667	3.66667	2.75	2	2.66667	2.66667	3.66667	2.66667	2	2.5	3.5	3	3	2	5	3	0.672563	0.815413	5.375	3.625	5.80952	4.25
105	2.71429	3.14286	2.625	2.875	2.33333	1.83333	4.33333	4.66667	2	1.75	2.33333	2.66667	4.66667	4.33333	1.5	2.5	4	3.5	1	3	5	5	0.737516	0.945018	3.91667	4.5	3.61905	5.5625
106	3	3.85714	3.25	3.125	1	1	4	4.5	1.25	1	2.66667	2	4.33333	3.33333	1	1	3	3	4	1	3	1	0.806081	1.11574	4.08333	4.125	4.47619	3.9375
107	2	2.28571	3.375	3.75	2.5	1	4.66667	5	3.25	2	2	3.66667	4.33333	5	2	1	3	2	3	1	6	1	0.56577	0.641284	5.29167	5.5625	4.90476	4.6875
